# Supplementary material for: Evaluation of Immunogenicity and Cross-Protective Efficacy of a CpG-Adjuvanted Trivalent Inactivated Influenza Vaccine in Ferrets
Source: Vaccines (Basel). 2026 Jul 14;14(7):615. doi: 10.3390/vaccines14070615 (PMC13418998; doi:10.3390/vaccines14070615)
Supplement: Supplementary file 1 [file vaccines-14-00615-s001.zip]

Archive with 1 entries (1 files):
- vaccines-4383717-supplementary.pdf
